# Supplementary material for: Hexosamine Pathway Disruption by GFPT1 Loss Drives Coordinated Defects in Glycosylation, Autophagy, and Trafficking
Source: Biomolecules. 2026 Jun 30;16(7):966. doi: 10.3390/biom16070966 (PMC13406536; doi:10.3390/biom16070966)
Supplement: Supplementary file 1 [file biomolecules-16-00966-s001.zip]

Archive with 2 entries (2 files):
- biomolecules-4323438-Supplementary File S1 Original images for Western Blot image.pdf.pdf
- biomolecules-4323438-supplementary figures and table.pdf
